# Supplementary material for: Sugar Influx Sensing by the Phosphotransferase System of Escherichia coli
Source: PLoS Biol. 2016 Aug 24;14(8):e2000074. doi: 10.1371/journal.pbio.2000074 (PMC4996493; doi:10.1371/journal.pbio.2000074)
Supplement: S1 Data — (XLSX) [file pbio.2000074.s016.xlsx]

## Sheet: Fig 1D
Data for Fig 1D			FRET response normalized to 100 μM glucose response
	FRET pair	Sugar	Mean	SEM
	EIIAGlc-EIIBCMal	Glucose	1	0
		GlcNAc	1.03593	0.0101895
		Mannitol	0.684331	0.00966893
		Mannose	0.412174	0.0206433
	EIIABMan-EIICMan	Glucose	1	0
		GlcNAc	1.11524	0.0144035
		Mannitol	0.692518	0.00727702
		Mannose	0.284648	0.0140588
	EI-EIIBCANag	Glucose	1	0
		GlcNAc	1.07599	0.0240093
		Mannitol	0.728089	0.00422761
		Mannose	0.334895	0.0105092

## Sheet: Fig 3A
Data for Fig 3A
	FRET pair: EIIAGlc–MglA
		Glucose	Mean	SEM
		100 nM	0	0
		300 nM	0.0354553	0.0163473
		1 μM	0.13251	0.0246651
		3 μM	0.335739	0.0430215
		10 μM	0.752177	0.0160425
		30 μM	0.987347	0.00566223
		100 μM	0.998447	0.0015528
		300 μM	1.01829	0.0248886
		1 mM	1	0
	FRET pair: EIICGlc-EIICGlc
		Glucose	Mean	SEM
		100 nM	1	0
		300 nM	0.858961	0.013118
		1 μM	0.762674	0.038489
		3 μM	0.604173	0.001259
		10 μM	0.345427	0.01837
		30 μM	0.161194	0.033856
		100 μM	0.00856027	0.017519
		300 μM	-5.32907e-15	7.9936e-15
		1 mM	0	0
	FRET pair: EI-EIICBANag
		Glucose	Mean	SEM
		100 nM	0	0
		300 nM	0	0
		1 μM	0.116119	0.0201594
		3 μM	0.512127	0.0266939
		10 μM	0.839526	0.0260553
		30 μM	1.00511	0.0065969
		100 μM	1	0
		300 μM	0.997416	0.00258398
		1 mM	1	0
	FRET pair: CheY-CheZ	Glucose	Mean	SEM
		100nM	1	0
		300nM	0.87523	0.016258
		1 μM	0.63661	0.070423
		3 μM	0.29128	0.068043
		10 μM	0.062115	0.043347
		30 μM	0.0038954	0.0065511
		100 μM	0	2.2205e-16
		300 μM	0.002994	0.002994
		1mM	0	0

## Sheet: Fig 3B
Data for Fig 3B
	FRET pair: EIIAGlc–MglA
		GlcNAc	Mean	SEM
		100 nM	0	0
		300 nM	0.10948	0.0099333
		1μM	0.28484	0.038189
		3 μM	0.82319	0.025006
		10 μM	0.98351	0.0066953
		30 μM	0.99548	0.0096302
		100 μM	0.99502	0.0049751
		300 μM	1.005	0.0049751
		1 mM	1	0
	FRET pair: EI-EIICBANag
		GlcNAc	Mean	SEM
		100 nM	0	0
		300 nM	0.127958	0.0206906
		1 μM	0.242191	0.014291
		3 μM	0.443864	0.00573635
		10 μM	1.00308	0.0015596
		30 μM	0.996919	0.0015596
		100 μM	1.0018	0.0018018
		300 μM	1	0
		1mM	1	0
	FRET pair: CheY-CheZ
		GlcNAc	Mean	SEM
		100 nM	1	0
		300 nM	0.963571	0.00473486
		1 μM	0.763874	0.00267025
		3 μM	0.16652	0.0423847
		10 μM	0.00603175	0.00603175
		30 μM	0.00788566	0.0124994
		100 μM	0	0
		300 μM	0	0
		1 mM	0	0

## Sheet: Fig 4B
Data for Fig 4B
	FRET pair: EIIAGlc-MglA
		Glycerol	Mean	SEM
		100nM	0	0
		300nM	0	0
		1 μM	0.10006	0.016963
		3 μM	0.26497	0.10737
		10 μM	0.66331	0.052998
		30 μM	0.79169	0.00086112
		100 μM	0.95185	0.028092
		300 μM	1	0
		1 mM	1	0
	FRET pair: CheY-CheZ
		Glycerol	Mean	SEM
		100nM	1	0
		300nM	1	0
		1 μM	0.97578	0.00054958
		3 μM	0.82314	0.0065767
		10 μM	0.4596	0.013776
		30 μM	0.28958	0.094317
		100 μM	0.032819	0.020435
		300 μM	0.032819	0.020435
		1mM	0.03	0

## Sheet: Fig 4C
Data for Fig 4C
	FRET pair: EIIAGlc-MglA
		Pyruvate	Mean	SEM
		100nM	0	0
		300nM	0	0
		1 μM	0.0452	0.0048584
		3 μM	0.40071	0.018439
		10 μM	0.72446	0.065478
		30 μM	0.95118	0.028658
		100 μM	1.0233	0.036069
		300 μM	1.0321	0.030115
		1 mM	1	0
	FRET pair: CheY-CheZ
		Pyruvate	Mean	SEM
		100nM	1	0
		300nM	0.92108	0.010618
		1 μM	0.80019	0.0090198
		3 μM	0.63184	0.021432
		10 μM	0.37986	0.024933
		30 μM	0.16402	0.024806
		100 μM	0.0069086	0.024634
		300 μM	-0.0073866	0.0082841
		1 mM	0	0

## Sheet: Fig 5A
Data for Fig 5A
Growth rate (h-1)						PTS response (normalized to glucose response)
	Carbon source	Mean	SEM				Carbon source	Mean	SEM
	Glucose	0.632198	0.0133259				Glucose	1	0
	GlcNAc	0.657833	0.00622727				GlcNAc	1.07563	0.0228349
	Mannitol	0.574601	0.0207374				Mannitol	0.7015	0.0134753
	Mannose	0.289088	0.00751333				Mannose	0.343333	0.0372439
	Pyruvate	0.428788	0.020105				Pyruvate	0.309869	0.0174604
	Glycerol	0.495912	0.0239821				Glycerol	0.820672	0.0134432
	OAA	0.348013	0.0201491				OAA	0.285718	0.0104458

## Sheet: S4A Fig
Data for S4A Fig
	Plasmid-expressed EIIAGlc-MglA FRET pair					Chromosomal EIIAGlc-MglA FRET pair
		Glucose	Mean	SEM			Glucose	Mean	SEM
		100 nM	0	0			100 nM	0	0
		300 nM	0.0354553	0.0163473			300 nM	0.0512821	0.0512821
		1 μM	0.13251	0.0246651			1 μM	0.283932	0.00554173
		3 μM	0.335739	0.0430215			3 μM	0.457778	0.0569526
		10 μM	0.752177	0.0160425			10 μM	0.785299	0.0563211
		30 μM	0.987347	0.00566223			30 μM	0.915556	0.0814079
		100 μM	0.998447	0.0015528			100 μM	0.987179	0.0128205
		300 μM	1.01829	0.0248886			300 μM	1.01265	0.013109
		1 mM	1	0			1 mM	1	0

## Sheet: S5A Fig
Data for S5A Fig
		FRET pair: EI-EIICBANag						FRET pair: CheY-CheZ
			Glucose	Mean	SEM				Glucose	Mean	SEM
			30 nM	0	0				30 nM	1	0
			100 nM	0	0				100 nM	1	0
			300 nM	0	0				300 nM	0.912104	0.0189365
			1 μM	0.11612	0.020159				1 μM	0.793669	0.0254268
			3 μM	0.51507	0.057724				3 μM	0.545654	0.0205734
			10 μM	0.83953	0.026055				10 μM	0.00222556	0.0120918
			30 μM	1.0051	0.0065969				30 μM	-0.00426257	0.00639386
			100 μM	1	0				100 μM	0	0
			300 μM	0.99742	0.002584				300 μM	0	0
			1 mM	1	0				1 mM	0	0

## Sheet: S5B fig
Data for S5B Fig
		FRET pair: EIIAGlc–MglA					FRET pair: CheY-CheZ
			GlcNAc	Mean	SEM			GlcNAc	Mean	SEM
			30 nM	0	0			30 nM	1	0
			100 nM	0	0			100 nM	1	0
			300 nM	0.10948	0.0099333			300 nM	0.95917	0.003007
			1 μM	0.28484	0.038189			1 μM	0.76629	0.0019804
			3 μM	0.82319	0.025006			3 μM	0.19883	0.047519
			10 μM	0.98351	0.0066953			10 μM	0	2.2766e-15
			30 μM	0.99548	0.0096302			30 μM	-0.0024572	0.012157
			100 μM	0.99502	0.0049751			100 μM	0	0
			300 μM	1.005	0.0049751			300 μM	0	0
			1 mM	1	0			1 mM	0	0

## Sheet: S7A Fig
Data for S7A Fig
	FRET pair: EIIAGlc-MglA						FRET pair: CheY-CheZ
		Serine	Mean	SEM				Serine	Mean	SEM
		100 nM	0	0				100 nM	1	0
		300 nM	0	0				300 nM	1	0
		1 μM	0.0723417	0.0101335				1 μM	0.935845	0.0107281
		3 μM	0.301514	0.0380146				3 μM	0.724209	0.0445329
		10 μM	0.831294	0.0312822				10 μM	0.307515	0.0201411
		30 μM	0.943717	0.0443371				30 μM	0.0864774	0.0294594
		100 μM	0.984042	0.00382512				100 μM	-0.0100381	0.0100381
		300 μM	0.999478	0.00854966				300 μM	-0.0469788	0.0225757
		1 mM	1	0				1 mM	0	0

[truncated: 6 more sheets: S7B Fig, S10A Fig, S10B Fig, S10C Fig, S10D Fig, S11 Fig]
